# Supplementary material for: Identification of colorectal cancer patients with tumors carrying the TP53 mutation on the codon 72 proline allele that benefited most from 5-fluorouracil (5-FU) based postoperative chemotherapy
Source: BMC Cancer. 2009 Dec 2;9:420. doi: 10.1186/1471-2407-9-420 (PMC2796677; doi:10.1186/1471-2407-9-420)
Supplement: Additional file 2 — Reverse primers used for mutant-allele-specific amplification. The nucleotide sequences of the reverse primers, specific to each mutation site. [file 1471-2407-9-420-S2.XLS]

## Sheet: Sheet1
Additional file 2. Reverse primers used for mutant-allele-specific amplification.
TP53 mutation		Mutant-allele-specific-primer
Nucleotide description	Protein description	Sequence 5'-3'
c.421 T>C	p.C141R	agctgcacagggcg
c.428 T>G	p.V143G	caacccactgctgcc
c.430 C>T	p.Q144X	tcaacccacagcta
c.452 C>A	p.P151H	gggtgccggtcgggt
c.455 C>T	p.P152L	agcgggtgccgggca
c.455_456insC	p.P152fsX180	tgccgggcgggggg
c.456 G>A	p.P152P	cgcgggtgccgggt
c.481 G>A	p.A161T	gactgcttgtagttggt
c.517 G>A	p.V173M	gggcagcgcctcat
c.524 G>A	p.R175H	catggtgggggcagt
c.527 G>T	p.C176F	gctcatggtggtggt
c.527 G>A	p.C176Y	gctcatggtggtggt
c.582_583insT	p.I195fsX208	ccttccactcggataaag
c.584 T>G	p.I195S	tccttccactcggc
c.584 T>C	p.I195T	tccttccactcggg
c.586 C>T	p.R196X	aatttccttccactca
c.595 G>T	p.G199X	ccacacgcaaatttca
c.604 C>T	p.R202C	ccaaatactccacaca
c.610 G>T	p.E204X	ctgtcatccaaatacta
c.626_627delGA	p.R209fsX214	ctatgtcgaaaagtgtttgtc
c.637 C>T	p.R213X	gcaccaccacactatgtca
c.641 A>G	p.H214R	agggcaccaccacactac
c.650 T>G	p.V217G	cggctcatagggcaccc
c.651 G>T	p.V217G	gctcatagggcaca
c.656 C>T	p.P219L	aggcggctcataga
c.711 G>T	p.M237I	ccatgcaggaactgttacaa
c.733 G>A	p.G245S	ctccggttcatgct
c.734 G>A	p.G245D	cctccggttcatgt
c.743 G>A	p.R248Q	tgaggatgggcctct
c.755 T>C	p.L252P	gtgtgatgaaggtgg
c.775 G>T	p.D259Y	gattaccacaggagta
c.794 T>C	p.L265P	gctgttccgtcccg
c.817 C>T	p.R273C	caggcacaaacaca
c.818 G>A	p.R273H	cccaggacaggcacaaacat
c.832 C>A	p.P278T	gccggtctctcccagt
c.844 C>T	p.R282W	ttcctctgtgcgcca
c.559+1G>T	p.?	cagccccagctgctcaa
c.919+1G>A	p.[S261fsX324, A307fsX337]	gtcctgcttgcttatctcg
