# Supplementary material for: Identification of colorectal cancer patients with tumors carrying the TP53 mutation on the codon 72 proline allele that benefited most from 5-fluorouracil (5-FU) based postoperative chemotherapy
Source: BMC Cancer. 2009 Dec 2;9:420. doi: 10.1186/1471-2407-9-420 (PMC2796677; doi:10.1186/1471-2407-9-420)
Supplement: Additional file 3 — Individual mutations in detail and the codon 72 allelism. Precise information for the TP53 mutation found in each case was provided. [file 1471-2407-9-420-S3.XLS]

## Sheet: Sheet1
Additional file 3. Individual mutations in detail and the codon 72 allelism.
Ｎｏ	Nucleotide description	Protein description	Codon 72 status	Mutated allele	Effect
1	p.[G59VfsX23, Y126VfsX59]+	c.[375G>A]+[559+1G>A]	Pro	Pro	splice
	[V172_Q192del, V173WfsX59, D184VfsX6]
2	p.Y126_K132del	c.376-1G>A	Pro	Pro	splice
3	p.Y126_K132del	c.376-1G>A	Pro	Pro	splice
4	p.Y126_K132del	c.376-1G>T	Arg	Arg	splice
5	p.L130F	c.388C>T	Arg	Arg	missense
6	p.Q136E	c.406C>G	Pro	Pro	missense
7	p.C141R	c.421T>C	Arg/Pro	Pro	missense
8	p.V143G	c.428T>G	Arg/Pro	Arg	missense
9	p.Q144X	c.430C>T	Arg/Pro	Arg	nonsense
10	p.Q144X	c.430C>T	Arg/Pro	Arg	nonsense
11	p.Q144P	c.431A>C	Arg	Arg	missense
12	p.W146X	c.438G>A	Arg	Arg	nonsense
13	p.P151H	c.452C>A	Arg/Pro	Pro	missense
14	p.P151R	c.452C>G	Arg	Arg	missense
15	p.P152fsX180	c.455_456insC	Arg/Pro	Arg	frameshift
16	p.P152L	c.455C>T	Arg	Arg	missense
17	p.P152L	c.455C>T	Arg	Arg	missense
18	p.[P152L]+[R175H]	c.[455 C＞T]+[524 G＞A]	Arg	Arg	missense
19	p.T155I	c.464C>T	Arg	Arg	missense
20	p.R156fsX169	c.467delG	Arg	Arg	frameshift
21	p[R158C+G245S]	c.[472C>T+733G>A]	Arg	Arg	missense
22	p.R158H	c.473G>A	Arg	Arg	missense
23	p.A161T	c.481G>A	Arg/Pro	Arg	missense
24	p.Y163C	c.488A>G	Arg	Arg	missense
25	p.H168R	c.503A>G	Pro	Pro	missense
26	p.V173M	c.517G>A	Arg	Arg	missense
27	p.V173M	c.517G>A	Arg/Pro	Pro	missense
28	p.V173A	c.518T>C	Arg	Arg	missense
29	p.R175H	c.524G>A	Pro	Pro	missense
30	p.R175H	c.524G>A	Arg/Pro	Pro	missense
31	p.R175H	c.524G>A	Arg/Pro	Arg	missense
32	p.R175H	c.524G>A	Arg	Arg	missense
33	p.R175H	c.524G>A	Arg	Arg	missense
34	p.R175H	c.524G>A	Arg	Arg	missense
35	p.R175H	c.524G>A	Pro	Pro	missense
36	p.R175H	c.524G>A	Arg/Pro	Pro	missense
37	p.R175H	c.524G>A	Arg	Arg	missense
38	p.R175H	c.524G>A	Arg/Pro	Pro	missense
39	p.R175H	c.524G>A	Arg	Arg	missense
40	p.C176Y	c.527G>A	Arg/Pro	Arg	missense
41	p.C176F	c.527G>T	Arg/Pro	Pro	missense
42	p.C176F	c.527G>T	Arg/Pro	Pro	missense
43	p.H179Y	c.535C>T	Arg	Arg	missense
44	p.H179R	c.536A>G	Arg	Arg	missense
45	p.[C182X]+[D281E]	c.[546C>A]+[843C>A]	Pro	Pro	missense+nonsense
46	p.?	c.559+1G>T	Arg/Pro	Arg	splice
47	p.?	c.560-19_560-9del11	Arg	Arg	other
48	p.P191fsX241	c.571_586del16	Arg	Arg	frameshift
49	p.I195fsX208	c.582_583insT	Arg/Pro	Pro	frameshift
50	p.I195T	c.584T>C	Arg/Pro	Pro	missense
51	p.I195S	c.584T>G	Arg/Pro	Pro	missense
52	p.R196X	c.586C>T	Arg	Arg	nonsense
53	p.R196X	c.586C>T	Arg/Pro	Arg	nonsense
54	p.R196X	c.586C>T	Arg	Arg	nonsense
55	p.R196X	c.586C>T	Pro	Pro	nonsense
56	p.R196X	c.586C>T	Arg/Pro	Pro	nonsense
57	p.R196X	c.586C>T	Arg/Pro	Arg	nonsense
58	p.R196X	c.586C>T	Arg	Arg	nonsense
59	p.R202C	c.604C>T	Arg/Pro	Pro	missense
60	p.E204X	c.610G>T	Arg/Pro	Arg	nonsense
61	p.T209fsX245	c.625_628delAGAA	Arg	Pro	frameshift
62	p.R209fsX214	c.626_627delGA	Arg/Pro	Pro	frameshift
63	p.R213X	c.637C>T	Arg/Pro	Arg	nonsense
64	p.R213X	c.637C>T	Arg/Pro	Arg	nonsense
65	p.R213X	c.637C>T	Arg	Arg	nonsense
66	p.R213X	c.637C>T	Arg	Arg	nonsense
67	p.R213X	c.637C>T	Arg	Arg	nonsense
68	p.[R213X]+[R213X]	c.[637C>T]+[637C>T]	Arg/Pro	Arg, Pro	nonsense
69	p.R213Q	c.638G>A	Arg	Arg	missense
70	p.R213L	c.638G>T	Arg	Arg	missense
71	p.H214R	c.641A>G	Arg/Pro	Pro	missense
72	p.H214R	c.641A>G	Arg/Pro	Pro	missense
73	p.V216M	c.646G>A	Arg	Arg	missense
74	p.P219L	c.656C>T	Arg/Pro	Pro	missense
75	p.Y220C	c.659A>G	Arg	Arg	missense
76	p.Y220C	c.659A>G	Pro	Pro	missense
77	p.Y220C	c.659A>G	Arg	Arg	missense
78	p.E224fsX228	c.669_670insA	Arg	Arg	frameshift
79	p.V225fsX248	c.672+1G>A	Arg	Arg	splice
80	p.G224_V225insVSPRRTGLILGX	c.673-16_673-4del13	Pro	Pro	other
81	p.V225fsX244	c.673-2A>G	Arg	Arg	splice
82	p.T231fsX246	c.692delC	Arg	Arg	frameshift
83	p.Y234del	c.700_702delTAC	Pro	Pro	other
84	p.M237I	c.711G>T	Arg/Pro	Arg	missense
85	p.M237I	c.711G>T	Arg/Pro	Pro	missense
86	p.G244C	c.730G>T	Pro	Pro	missense
87	p.G245S	c.733G>A	Arg/Pro	Arg	missense
88	p.G245S	c.733G>A	Arg/Pro	Arg	missense
89	p.G245S	c.733G>A	Arg/Pro	Pro	missense
90	p.G245S	c.733G>A	Arg/Pro	Pro	missense
91	p.G245S	c.733G>A	Pro	Pro	missense
92	p.G245S	c.733G>A	Arg/Pro	Arg	missense
93	p.G245S	c.733G>A	Arg	Arg	missense
94	p.G245C	c.733G>T	Arg	Arg	missense
95	p.G245D	c.734G>A	Arg	Arg	missense
96	p.G245D	c.734G>A	Arg/Pro	Pro	missense
97	p.M246_I254delinsI	c.738_761del24	Arg	Arg	other
98	p.R248W	c.742C>T	Arg	Arg	missense
99	p.R248Q	c.743G>A	Arg/Pro	Pro	missense
100	p.R248Q	c.743G>A	Arg	Arg	missense
101	p.R248Q	c.743G>A	Arg/Pro	Pro	missense
102	p.R248Q	c.743G>A	Arg/Pro	Pro	missense
103	p.R248Q	c.743G>A	Arg	Arg	missense
104	p.R248Q	c.743G>A	Arg/Pro	Pro	missense
105	p.[R248Q+R273H]	c.[743G>A+818G>A]	Arg	Arg	missense
106	p.P250L	c.749C>T	Arg	Arg	missense
107	p.L252P	c.755T>C	Arg/Pro	Pro	missense
108	p.[T253I]+[R306X]	c.[758C>T]+[916C>T]	Arg	Arg	missens+nonsense
109	p.I255S	c.764T>G	Arg	Arg	missense
110	p.D259Y	c.775G>T	Arg/Pro	Arg	missense
111	p.[P128fsX150, S261fsX324, S261_G262insR]	c.783-2A>C	Arg	Arg	splice
112	p.L265P	c.794T>C	Arg/Pro	Pro	missense
113	p.G266E	c.797G>A	Arg	Arg	missense
114	p.E271V	c.812A>T	Arg	Arg	missense
115	p.V272L	c.814G>T	Arg	Arg	missense
116	p.R273C	c.817C>T	Arg	Arg	missense
117	p.R273C	c.817C>T	Arg	Arg	missense
118	p.R273C	c.817C>T	Arg	Arg	missense
119	p.R273C	c.817C>T	Pro	Pro	missense
120	p.R273C	c.817C>T	Arg	Arg	missense
121	p.R273C	c.817C>T	Arg	Arg	missense
122	p.R273C	c.817C>T	Arg	Arg	missense
123	p.R273C	c.817C>T	Arg/Pro	Arg	missense
124	p.R273C	c.817C>T	Arg/Pro	Pro	missense
125	p.R273C	c.817C>T	Pro	Pro	missense
126	p.R273H	c.818G>A	Arg/Pro	Pro	missense
127	p.R273H	c.818G>A	Arg/Pro	Pro	missense
128	p.R273H	c.818G>A	Pro	Pro	missense
129	p.R273H	c.818G>A	Arg	Arg	missense
130	p.R273H	c.818G>A	Arg/Pro	Pro	missense
131	p.R273H	c.818G>A	Arg/Pro	Pro	missense
132	p.R273H	c.818G>A	Arg/Pro	Arg	missense
133	p.R273H	c.818G>A	Arg/Pro	Arg	missense
134	p.R273H	c.818G>A	Arg/Pro	Pro	missense
135	p.R273H	c.818G>A	Arg	Arg	missense
136	p.R273H	c.818G>A	Arg/Pro	Pro	missense
137	p.P278R	c.833C>G	Arg	Arg	missense
138	p.P278T	c.832C>A	Arg/Pro	Arg	missense
139	p.R282W	c.844C>T	Arg/Pro	Arg	missense
140	p.R282W	c.844C>T	Arg/Pro	Arg	missense
141	p.R282W	c.844C>T	Arg/Pro	Pro	missense
142	p.R282W	c.844C>T	Arg	Arg	missense
143	p.R282W	c.844C>T	Arg	Arg	missense
144	p.R282W	c.844C>T	Arg/Pro	Arg	missense
145	p.R282W	c.844C>T	Arg/Pro	Arg	missense
146	p.R282W	c.844C>T	Arg	Arg	missense
147	p.E298X	c.892G>T	Pro	Pro	nonsense
148	p.[S261fsX324, A307fsX337]	c.919+1G>A	Arg/Pro	Pro	splice
